# Supplementary material for: Transcriptional Profiling of Mouse Uterus at Pre-Implantation Stage under VEGF Repression
Source: PLoS One. 2013 Feb 28;8(2):e57287. doi: 10.1371/journal.pone.0057287 (PMC3585347; doi:10.1371/journal.pone.0057287)
Supplement: Table S2 — Up-regulated genes by VEGF repression at G2.5. The table showed the most highly expressed and VEGF-regulated genes with fold change ≥5.0. (XLS) [file pone.0057287.s010.xls]

## Sheet: Sheet1
Gene Symbol	Description	Fold change	Expression level
Krt85	keratin 85	233.849	453
Inhbb	inhibin beta-B	55.203	3457
Crtac1	cartilage acidic protein 1	52.358	209
Spink12	serine peptidase inhibitor, Kazal type 11	50.675	707
Ptpn5	protein tyrosine phosphatase, non-receptor type 5	41.609	583
Lcn2	lipocalin 2	35.472	962
P2ry14	purinergic receptor P2Y, G-protein coupled, 14	35.052	2043
Padi1	peptidyl arginine deiminase, type I	26.928	410
Mfsd4	major facilitator superfamily domain containing 4	23.007	375
Ppp1r1b	protein phosphatase 1, regulatory (inhibitor) subunit 1B	22.7	208
Mycn	v-myc myelocytomatosis viral related oncogene, neuroblastoma derived	21.863	313
Gjb2	gap junction protein, beta 2	16.471	1230
Shisa2	shisa homolog 2	16.38	238
Lrat	lecithin-retinol acyltransferase	12.973	301
Angel1	angel homolog 1	12.692	2089
Scml4	sex comb on midleg-like 4	11.527	245
Ramp3	receptor (calcitonin) activity modifying protein 3	10.312	2081
Crabp1	cellular retinoic acid binding protein I	8.69	218
Sfn	stratifin	8.106	437
Akr1c14	aldo-keto reductase family 1, member C14	7.844	355
Slc28a3	solute carrier family 28 , member 3	7.663	229
Oxtr	oxytocin receptor	7.232	677
Il17ra	interleukin 17 receptor A	7.019	267
Gadd45g	growth arrest and DNA-damage-inducible 45 gamma	6.189	317
Alpl	alkaline phosphatase, liver/bone/kidney	6.146	329
Aqp5	aquaporin 5	6.035	248
Elf3	E74-like factor 3	5.995	1268
Rnf187	ring finger protein 187	5.949	1981
Wnt7a	wingless-related MMTV integration site 7A	5.824	321
Gabrp	gamma-aminobutyric acid (GABA) A receptor, pi	5.795	273
Slc40a1	solute carrier family 40 (iron-regulated transporter), member 1	5.671	693
Atp8a1	ATPase, aminophospholipid transporter (APLT), class I, type 8A, member 1	5.646	573
Cd24a	CD24a antigen	5.641	8674
Prom1	prominin 1	5.6	983
Col6a4	collagen, type VI, alpha 4	5.444	1907
Nrg2	neuregulin 2	5.416	239
Car2	carbonic anhydrase 2	5.401	2290
Ccl11	chemokine (C-C motif) ligand 11	5.347	280
Sh3gl2	SH3-domain GRB2-like 2	5.282	234
Ppfibp1	PTPRF interacting protein, binding protein 1	5.243	459
Egln3	EGL nine homolog 3	5.239	214
Lad1	ladinin	5.178	224
