# Supplementary material for: Transcriptional Profiling of Mouse Uterus at Pre-Implantation Stage under VEGF Repression
Source: PLoS One. 2013 Feb 28;8(2):e57287. doi: 10.1371/journal.pone.0057287 (PMC3585347; doi:10.1371/journal.pone.0057287)
Supplement: Table S5 — VEGF up-regulated antisense transcripts. Table showed fold of change over 3.0 and expression level more than 100 copies. (XLS) [file pone.0057287.s013.xls]

## Sheet: Sheet1
Gene Symbol	Description	Fold change	Expression levels	% of sense
Inhbb	inhibin beta-B	73.045	290	8.39
P2ry14	purinergic receptor P2Y, G-protein coupled, 14	61.182	120	5.87
Ramp3	receptor (calcitonin) activity modifying protein 3	10.61	136	6.54
Atp8a1	ATPase, class I, type 8A, member 1	5.695	269	46.95
BC048679	cDNA sequence BC048679	5.382	100	6.09
Col6a4	collagen, type VI, alpha 4	5.346	255	13.37
Ngfr	nerve growth factor receptor	4.611	165	6.88
Atf5	activating transcription factor 5	4.511	119	6.44
Dusp6	dual specificity phosphatase 6	4.5	248	94.3
Gng12	guanine nucleotide binding protein, gamma 12	4.445	598	12.38
Pmepa1	prostate transmembrane protein, androgen induced 1	4.099	230	25.39
Cd24a	CD24a antigen	3.97	2955	34.07
Gsr	glutathione reductase	3.923	338	30.76
Sox9	SRY-box containing gene 9	3.826	161	59.41
Dio2	deiodinase, iodothyronine, type II	3.785	310	13.64
Capza1	F-actin-capping protein, alpha 1	3.426	239	9.86
Raly	hnRNP-associated with lethal yellow	3.217	207	3.46
Muc1	mucin 1, transmembrane	3.153	102	11.21
Etl4	enhancer trap locus 4	3.149	159	102.58
