# Supplementary material for: Transcriptional Profiling of Mouse Uterus at Pre-Implantation Stage under VEGF Repression
Source: PLoS One. 2013 Feb 28;8(2):e57287. doi: 10.1371/journal.pone.0057287 (PMC3585347; doi:10.1371/journal.pone.0057287)
Supplement: Table S6 — VEGF down-regulated antisense transcripts. Table showed fold of change over 3.0 and expression level more than 100 copies. (XLS) [file pone.0057287.s014.xls]

## Sheet: Sheet1
Gene Symbol	Description	Fold change	Expression levels	% of Sense
Calb1	calbindin 1	38	119	6.14
Ctla2a	cytotoxic T lymphocyte-associated protein 2 alpha	23.984	1022	3.31
Jam2	junction adhesion molecule 2	21.756	117	11.26
Hdc	histidine decarboxylase	19.301	125	6.05
Mt2	metallothionein 2	15.439	168	1.9
Fst	follistatin	11.433	127	16.51
Rgs2	regulator of G-protein signaling 2	8.719	159	9.12
Nme7	NME/NM23 family member 7	7.413	1512	263.41
Tmem158	Tmem158	7.303	280	21.54
Sgk1	serum/glucocorticoid regulated kinase 1	7.197	251	18.12
Gstm7	glutathione S-transferase, mu 7	6.151	314	6.64
Gstm2	glutathione S-transferase, mu 2	4.86	239	33.29
Acot7	acyl-CoA thioesterase 7	4.431	133	8.48
Atp1b1	ATPase, Na+/K+ transporting, beta 1 polypeptide	4.396	165	19.1
Ctsd	cathepsin D	4.2441	754	7.27
Fhl1	four and a half LIM domains 1	4.155	1151	111.86
Sdpr	serum deprivation response	4.128	319	3.067
Gatm	glycine amidinotransferase	3.974	213	99.07
Osr2	odd-skipped related 2	3.873	144	4.57
Pfn2	profilin 2	3.864	109	25.41
Col4a6	collagen, type IV, alpha 6	3.839	143	97.95
Senp5	SUMO/sentrin specific peptidase 5	3.513	230	24.49
Zmpste24	zinc metallopeptidase, STE24 homolog	3.422	392	16.9
Sox17	SRY-box containing gene 17	3.412	400	15.53
D4Wsu53e	DNA segment, Chr 4, Wayne State University 53, expressed	3.299	162	10.69
Keap1	kelch-like ECH-associated protein 1	3.084	183	20.58
Gstm1	glutathione S-transferase, mu 1	3.064	178	4.37
Synpo2	synaptopodin 2	3.008	157	11.9
Nsg1	neuron specific gene family member 1	3.059	151	60.16
