# Supplementary material for: Transcriptional Profiling of Mouse Uterus at Pre-Implantation Stage under VEGF Repression
Source: PLoS One. 2013 Feb 28;8(2):e57287. doi: 10.1371/journal.pone.0057287 (PMC3585347; doi:10.1371/journal.pone.0057287)
Supplement: Table S7 — Primer sequences for qPCR. (XLS) [file pone.0057287.s015.xls]

## Sheet: Sheet1
Gene symbol	Primer sequence
VEGF Forward	GATCATGCGGATCAAACCTC
Reverse	AATGCTTTCTCCGCTCTGAA
Rnf187 Forward	CATGAGGAAGGACTTAAATGA
Reverse	TTCTTCCTTCGGTCCATAACA
Car2 Forward	CAAGCACAACGGACCAGAGAA
Reverse	GGCAGTTGCTGTGTCAATGTC
Pabpn1 Forward	GAGGTAGAGAAGCAGATGAATA
Reverse	CACATTGCCAACGTAGATAGA
Pcx Forward	TAAGCCTATCAAGAAAGTAATG
Reverse	CCCTGTGTCCTGCTCCGAGTA
P2ry14 Forward	AAGGCAAGCTTCGTCAACAG
Reverse	AGCCAGACGTGAAGGAGTTC
Oxtr Forward	ACGGCGTCTTCGATTGCT
Reverse	GATGACCGGTACAATGTAG
Eln Forward	AGGCATTGCAGGCGCTGGAA
Reverse	GTCCACCAGGCACTAAACC
Tnc Forward	CAGAGTGGACATGGCAAGCA
Reverse	CACTCCAAGGTGATGCTGTT
Mif Forward	GGACCAGCTCATGACTTTTAG
Reverse	CTTACTGTAGTTGCGGTTCT
Acta2 Forward	CAGACATCAGGGAGTAATGGT
Reverse	CGGATACTTCAGCGTCAGGAT
Hopx Forward	CTTCAACAAGG'TCAACAAGCA
Reverse	GCGTCTGCTCCTCCGTGAGA
Cnn1 Forward	GGAGCTGAGAGAGTGGATTGA
Reverse	GAGTTGACTCATTGACCTTCTT
Igfbp3 Forward	TGCGGCTGCTGCCTGACTT
Reverse	GCCACAGCGCTCCGTGTAGA
Inhbb Forward	CGGCTGTGTGGAAGGAGGAA
Reverse	CTGGCTACTACGGGAACTACT
18S Forward	CGCCGCTAGAGGTGAAATTC
Reverse	CGAACCTCCGACTTTCGTTCT
